# Supplementary material for: Influence of Different Precursors on Properties and Photocatalytic Activity of g-C3N4 Synthesized via Thermal Polymerization
Source: Materials (Basel). 2025 May 27;18(11):2522. doi: 10.3390/ma18112522 (PMC12156244; doi:10.3390/ma18112522)
Supplement: Supplementary file 1 [file materials-18-02522-s001.zip]

Archive with 1 entries (1 files):
- materials-3632817-supplementary.pdf
